# Supplementary material for: Differences in antibiotic use and knowledge between adolescent and adult mothers in Ecuador
Source: F1000Res. 2013 Jul 8;2:108. Originally published 2013 Apr 10. [Version 2] doi: 10.12688/f1000research.2-108.v2 (PMC3829124; doi:10.12688/f1000research.2-108.v2)
Supplement: Study questionnaire (Spanish version) — Questionnaire investigating perceptions of disease severity, treatment and antibiotic use by adolescent and adult mothers of children under the age of five. [file f1000research-2-1732-s0001.tgz]

Archive with 1 entries (1 files):
- CUESTIONARIO_20_FEBRERO_2011.pdf
